# Supplementary material for: Olanzapine Effects on Parvalbumin/GAD67 Cell Numbers in Layers/Subregions of Dorsal Hippocampus of Chronically Socially Isolated Rats
Source: Int J Mol Sci. 2023 Dec 6;24(24):17181. doi: 10.3390/ijms242417181 (PMC10743576; doi:10.3390/ijms242417181)
Supplement: Supplementary file 1 [file ijms-24-17181-s001.zip]

Archive with 1 entries (1 files):
- ijms-2664819-supplementary.pdf
